# Supplementary material for: Detection of Vegetable Oil Adulteration in Pre-Grated Bovine Hard Cheeses via 1H NMR Spectroscopy
Source: Molecules. 2023 Jan 17;28(3):920. doi: 10.3390/molecules28030920 (PMC9919626; doi:10.3390/molecules28030920)
Supplement: Supplementary file 1 [file molecules-28-00920-s001.zip]

Archive with 1 entries (1 files):
- molecules-2156176-supplementary.pdf
